# Supplementary material for: Degradome sequencing-based identification of phasiRNAs biogenesis pathways in Oryza sativa
Source: BMC Genomics. 2021 Jan 30;22:93. doi: 10.1186/s12864-021-07406-7 (PMC7847607; doi:10.1186/s12864-021-07406-7)
Supplement: Supplementary file 1 — Additional file 1: Table S1. Identification of 21-nt PHAS loci in Rice [file 12864_2021_7406_MOESM1_ESM.xlsx]

## Sheet: Table S1
Table S1 Identification of 21-nt PHAS loci in Rice
Gene ID of PHAS loci	PhasiRNA production region	sRNA trigger ID	sRNA trigger sequence	Binding sites of sRNA trigger on gene of PHAS loci	Cleavage sites discovered by degradome on gene of PHAS loci	Three-week-old seedling	Two-week-old seedling_control	Two-week-old seedling_drought	Two-week-old seedling_salt	Two-week-old seedling_cold	Root_control	Root_drought	Root_salt and lack of potassium	Shoot_control	Shoot_salt and lack of potassium	Panicle_control	Panicle_drought	Panicle_salt	Panicle_cold
LOC_Os01g57968.1	361-1765	OSsRNA-1	GCUUUUUUGAACUUUUUCAUU	424-444	435	√
LOC_Os02g18750.1	188-920	OSsRNA-2	UUUUUUGGCAUUCUGUAACUUG	176-197	188											√
LOC_Os04g25740.1	1908-2159	osa-miR2118f	UUCCUGAUGCCUCCCAUUCCUA	1875-1896	1887											√
LOC_Os05g43650.1	1494-1620	OSsRNA-3	GAUUCAUUAACUUCAAUAUGAA	1528-1549	1540	√
LOC_Os06g30680.1	62-208	OSsRNA-4	UUCCUGGAGCCGCUCAUUCCAU	50-71	62											√	√
LOC_Os12g42380.1	166-466	OSsRNA-5	AGAGGUUGGGAACCUUGAGGUU	205-418	419	√	√	√	√						√	√	√	√
LOC_Os12g42390.1	6-265	OSsRNA-6	GGUCAUAAUCAAUUUCGCUCU	101-121	112									√			√
		OSsRNA-7	UGAGAGAGUGCACUUUCUCCCU	12-32	23									√			√
LOC_Os03g11860.1	56-310	OSsRNA-8	UGGAUGGUGAGGCAGAAUUGCC	115-136	127	√	√	√	√					√	√	`
LOC_Os03g29140.1	65-342	OSsRNA-8	UGGAUGGUGAGGCAGAAUUGCC	142-163	154	√	√	√	√					√	√		√	√
LOC_Os08g12410.1	508-1266	OSsRNA-9	UAUUAUUACAGACCGAGAUCGA	1238-1259	1250											√	√	√
LOC_Os09g14490.1	4580-4734	OSsRNA-10	UAGAUGCUGUCCUGAAAAGGUG	4578-4599	4590	√
		OSsRNA-11	GGGAUGUUAUCCUAGAGAGCA	4579-4599	4590	√
LOC_Os10g26820.1	337-462	osa-miR2118o	CUCCUGAUGCCUCCCAAGCCUA	261-282	273											√	√
LOC_Os12g13174.1	956-1060	OSsRNA-12	AAGUCAUUCUAUCAUUUCCUAU	1028-1049	1040	√
LOC_Os12g14310.1	3-149	OSsRNA-13	UGAAGGGCUACUCCGCUCUCC	22-42	33											√
Five novel 21nt PHAS loci which pass through all screening criterias were marked with green shade, and two known cdna PHAS loci were marked with orange shade.
Expression specificity of phasiRNAs generated from corresponding PHAS loci in different tissues or under different conditions were denote with "√"
