# Supplementary material for: Degradome sequencing-based identification of phasiRNAs biogenesis pathways in Oryza sativa
Source: BMC Genomics. 2021 Jan 30;22:93. doi: 10.1186/s12864-021-07406-7 (PMC7847607; doi:10.1186/s12864-021-07406-7)
Supplement: Supplementary file 2 — Additional file 2: Table S2. Identification of 24-nt PHAS loci in Rice [file 12864_2021_7406_MOESM2_ESM.xlsx]

## Sheet: Table S2
Table S2 Identification of 24-nt PHAS loci in Rice
Gene ID of PHAS loci	PhasiRNA production region	sRNA trigger ID	sRNA trigger sequence	Binding sites of sRNA trigger on gene of PHAS loci	Cleavage sites discovered by degradome on gene of PHAS loci	Three-week-old seedling	Two-week-old seedling_control	Two-week-old seedling_drought	Two-week-old seedling_salt	Two-week-old seedling_cold	Root_control	Root_drought	Root_salt and lack of potassium	Shoot_control	Shoot_salt and lack of potassium	Panicle_control	Panicle_drought	Panicle_salt	Panicle_cold
LOC_Os01g37325.1	1565-1760	OSsRNA-14	AAAAGUAGAUGGAUGCGGAGAC	1676-1697	1688				√							√	√
LOC_Os02g20200.1	4856-5052	OSsRNA-15	UAGAUGCUGUCCUGAAAAGGUG	4873-4894	4885	√
		OSsRNA-16	AGCCAUGCUAGUCUAAGAGGG	5007-5027	5018	√
LOC_Os02g55550.1	905-1101	OSsRNA-17	UAGAUGCUGUCCUGAAAAGGUG	922-943	934	√
LOC_Os04g45834.2	1051-1307	OSsRNA-18/OSsRNA-19	UUAAUAUUUAUAAUUAGUGUCU/UUAAUAUUUAUAAUUAAUGUCC	1103-1124	1115	√
LOC_Os09g14490.1	4585-4757	OSsRNA-20	UAGAUGCUGUCCUGAAAAGGUG	4578-4599	4590	√
LOC_Os08g43430.1	1401-1642	OSsRNA-21	UUUUGGUGAAAAAUAUGACGCU	1424-1445	1434	√
LOC_Os01g41145.1	159-508	OSsRNA-22	UUAAUAUUUAUAAUUAGUGUU	229-249	240	√
LOC_Os03g29540.2	908-1075	OSsRNA-23	ACCGUUCGUCUUAUUUAGAAAA	1007-1028	1019	√
LOC_Os04g09580.1	4531-4704	OSsRNA-24	AGGAUUAUUAAAUAUAGAUUAU	4629-4650	4641	√
LOC_Os05g49120.1	1696-1871	OSsRNA-25	UGGUCAAACAUGUGAGAAAAAG	1728-1749	1740	√
LOC_Os05g49120.2	1581-1756	OSsRNA-26	UGGUCAAACAUGUGAGAAAAAG	1613-1634	1625	√
LOC_Os07g18960.1	774-931	OSsRNA-27	UAGAUGCUGUCCUGAAAAGGUG	802-823	814	√
LOC_Os10g07340.1	999-1144	OSsRNA-28/OSsRNA-29	GACGGACGGUCAAACGUUAGGC/GACGGACGGUCAAACGUUGGGC	977-998	989	√
		OSsRNA-30	UUUUUUUAAAUAAAACGGAUUG	990-1011	1002	√
LOC_Os11g12240.1	1766-2111	OSsRNA-31	AACCUGUAUAAAUCCUUUGUC	1794-1814	1804	√
LOC_Os11g32280.1	900-1100	OSsRNA-32/OSsRNA-33	CCAUUCGUUUUAUUCAAAAAA/UCAUUCGUCUUAUUCAAAAAU	1034-1054	1045	√
LOC_Os11g34460.2	1435-1622	OSsRNA-34	UGGUCAAACAUGUGAGAAAAAG	1425-1446	1437	√
LOC_Os12g20324.3	626-963	OSsRNA-35	UAUUAGUCUACGUUUAAUACUU	678-699	690	√
LOC_Os12g38370.1	541-686	OSsRNA-36	UUUUGAGAGAGCUCAAUCCAG	576-596	587	√
LOC_Os12g41060.1	1708-1925	OSsRNA-37	AUGUACAUCUCAGCAAUAGACU	1869-1890	1881	√
Seven novel 24nt PHAS loci which pass through all screening criterias were marked with green shade.
Expression specificity of phasiRNAs generated from corresponding PHAS loci in different tissues or under different conditions were denote with "√"
