# Supplementary material for: Degradome sequencing-based identification of phasiRNAs biogenesis pathways in Oryza sativa
Source: BMC Genomics. 2021 Jan 30;22:93. doi: 10.1186/s12864-021-07406-7 (PMC7847607; doi:10.1186/s12864-021-07406-7)
Supplement: Supplementary file 5 — Additional file 5: Table S3. Datasets utilized for our study. [file 12864_2021_7406_MOESM5_ESM.xlsx]

## Sheet: Sheet1
Table S3 Datasets utilized for our study.
Datasets	Rice samples	GEO_number	Culture and treatment condition	References
sRNA HTS dataset from seedling	Three week old seeding (Oryza sativa L, ssp. japonica. cv. Nipponbare)	GSM455965	Seed grown in growth chambers under conditions of 12h light at 28℃ and 12h dark at 23℃ for three weeks to obtain seedling samples	[1]
sRNA HTS data sets from different tissues and culture condition (serier number GSE32973)	Seedling_control (two-week-old seedling, Oryza sativa L, ssp. japonica cv. Nipponbare )	GSM816687, GSM816688, GSM816689	Seed grown in a growth chamber under conditions of 12 h light at 28℃ and 12 h dark at 25℃ for nine days, then were acclimated for five days by opening the plastic cap and adding tap water onto the Murashige and Skoog (MS) agar medium. 2-week-old seedlings were moved to tap water in a glass tube for 8h and used as control	[2]
	Seedling_drought (two-week-old seedling, Oryza sativa L, ssp. japonica cv. Nipponbare)	GSM816690 , GSM816691	For drought treatment, two-week-old seedlings were air-dried for 8 h.
	Seedling_salt (two-week-old seedling, Oryza sativa L, ssp. japonica cv. Nipponbare)	GSM816692, GSM 816693	For salt stress treatment, two-week-old seedlings were transferred to 300 mM NaCl solution for 8 h
	Seedling_cold (two-week-old seedling, Oryza sativa L, ssp. japonica cv. Nipponbare)	GSM816694, GSM816695	For cold stress treatment, two-week-old seedlings were transferred to 4 ℃ in a cold room under continuous light for 8 h
	Root_control (Oryza sativa L, ssp. japonica cv. Nipponbare)	GSM816704, GSM816705	Seed grown in a growth chamber under conditions of 12 h light at 28℃ and 12 h dark at 25℃ for nine days, then were acclimated for five days by opening the plastic cap and adding tap water onto the MS agar medium, then roots were separated for control of stress treatment
	Root_drought (Oryza sativa L, ssp. japonica cv. Nipponbare)	GSM816716, GSM816717	For drought treatment, seedlings were air-dried for 8 h, and then roots were separated for analysis
	Root_salt and lack of potassium (Oryza sativa L, ssp. japonica cv. Nipponbare)	GSM816714, GSM816715	For salt and lack of potassium treatment, the endosperm was first removed from 9-day-old seedlings to avoid nutrient transport. Seedlings were then transferred to MS without KNO3, after five days, plants were transferred to 300 mM NaCl solution for 8 h and then roots were separated for analysis
	Shoot_control (Oryza sativa L, ssp. japonica cv. Nipponbare)	GSM816718, GSM816719	Seed grown in a growth chamber under conditions of 12 h light at 28℃ and 12 h dark at 25℃ for nine days, then were acclimated for five days by opening the plastic cap and adding tap water onto the MS agar medium, then shoots were separated for control of stress treatment
	Shoot_salt and lack of potassium (Oryza sativa L, ssp. japonica cv. Nipponbare)	GSM816728, GSM816729	For salt and lack of potassium treatment, the endosperm was first removed from 9-day-old seedlings to avoid nutrient transport. Seedlings were then transferred to MS without KNO3, after five days, plants were transferred to 300 mM NaCl solution for 8 h and then shoots were separated for analysis
	Panicle_control (Oryza sativa L, ssp. japonica cv. Nipponbare)	GSM816730, GSM816731, GSM816732	Mature plants at the booting stage were cultured in MS medium under conditions of 12h light at 28℃ and 12h dark at 23℃. Mature panicles were sampled, which were about 15 cm and wrapped with panicle sheath
	Panicle_drought (Oryza sativa L, ssp. japonica cv. Nipponbare)	GSM816733, GSM816734, GSM816735	For drought treatment, pots were removed from the water, and holes were punched in the pots to help draining, and dehydrated for seven days, and then mature panicles were sampled, which were about 15 cm and wrapped with panicle sheath
	Panicle_salt (Oryza sativa L, ssp. japonica cv. Nipponbare)	GSM816736, GSM816737, GSM816738	For salt treatment, mature plants were transferred to 300 mM NaCl solution for three days, and then mature panicles were sampled, which were about 15 cm and wrapped with panicle sheath
	Panicle_cold (Oryza sativa L, ssp. japonica cv. Nipponbare)	GSM816739, GSM816740	For cold treatment, mature plants were transferred to 4° C for three days, and then mature panicles were sampled when about 15 cm and wrapped with panicle sheath
	Seedling (wildtype, Oryza sativa L. ssp. indica)	GSM562942	Seedlings of wild type were grown on MS medium under conditions of 16h light and 8h dark at 25 ℃	[3]
	Panicle (wildtype, Oryza sativa L. ssp. indica)	GSM562943	Panicles (4cm) were collected from of wild type plants which were grown on field
	Seedling (osdcl4-1 mutant, (wildtype, Oryza sativa L. ssp. indica 93-11)	GSM562944	Seedlings of osdcl4-1 mutant were grown on MS medium under conditions of 16h light and 8h dark at 25 ℃
	panicle (osdcl4-1 mutant, (wildtype, Oryza sativa L. ssp. indica 93-11)	GSM562945	Panicles (4cm) were collected from osdcl4-1 mutants which were grown on field
	Seedling (wildtype, Oryza sativa L, ssp. japonica cv. Nipponbare )	GSM520638	Rice plants were gorwn in growth chambers with 12h light/dark cycles, 28℃ during the day and 23℃ during the night	[4]
	Seedling (osdcl3-1 mutant, Oryza sativa L, ssp. japonica cv. Nipponbare)	GSM520640	osdcl3-1 mutants were gorwn in growth chambers with 12h light/dark cycles, 28℃ during the day and 23℃ during the night
Degradome sequencing datasets	Seedling (Oryza sativa L, ssp. japonica cv. Nipponbare)	GSM434596	Three week-old rice seedlings grown on hydropic culture at 25℃ with 16h/8h light/dark cycle	[5]
	Seedling (Oryza sativa L. japonica. cv. Nipponbare)	GSM455938	Rice plants were grown in growth chambers with 12h light/dark cycles, 28℃ during the day and 23℃ during the night, and three-week-old seedlings were sampled	[1]
	Young inflorescences (Oryza sativa L. japonica. cv. Nipponbare)	GSM455939	Rice plants were grown in growth chambers with 12h light/dark cycles, 28℃ during the day and 23℃ during the night, and young panicle were sampled
	Young inflorescences (Oryza sativa L. ssp. indica)	GSM476257	young inflorescences (4~6cm) were obtained from plants, which were grown in the field	[6]
bisulfite-seq datasets	Panicle (Oryza sativa L. japonica. cv. Nipponbare)	GSM4232038	Germinating seeds were obtained by soaking dry seeds in water for 72 h at 37 °C. The germinated seeds were grown in a phytotron with the day/night cycle, 32 °C during the day for 14 h and 28 ℃ during the night for 10h. Approximately twenty-day-old seedlings were transplanted to the field and managed under normal agricultural conditions on the experimental farm, and young panicles (1.5-4.5 cm) wer…	[7]
	Root (Oryza sativa L. japonica. cv. Nipponbare)	GSM4232039	Germinating seeds were obtained by soaking dry seeds in water for 72 h at 37 °C. The germinated seeds were grown in a phytotron with the day/night cycle, 32 °C during the day for 14 h and 28 ℃ during the night for 10h. Roots were obtained 7 d after planting on moist filter paper
RNA-seq datasets	Panicle (Oryza sativa L. japonica. cv. Nipponbare)	GSM4230036, GSM4230037	Germinating seeds were obtained by soaking dry seeds in water for 72 h at 37 °C. The germinated seeds were grown in a phytotron with the day/night cycle, 32 °C during the day for 14 h and 28 ℃ during the night for 10h. Approximately twenty-day-old seedlings were transplanted to the field and managed under normal agricultural conditions on the experimental farm, and young panicles (1.5-4.5 cm) wer…
	Root (Oryza sativa L. japonica. cv. Nipponbare)	GSM4230038, GSM4230039	Germinating seeds were obtained by soaking dry seeds in water for 72 h at 37 °C. The germinated seeds were grown in a phytotron with the day/night cycle, 32 °C during the day for 14 h and 28 ℃ during the night for 10h. Roots were obtained 7 d after planting on moist filter paper
References
1. Wu L, Zhang Q, Zhou H, Ni F, Wu X, Qi Y: Rice MicroRNA effector complexes and targets. The Plant cell. 2009; 21(11):3421-3435.
2. Jeong DH, Park S, Zhai J, Gurazada SG, De Paoli E, Meyers BC, Green PJ: Massive analysis of rice small RNAs: mechanistic implications of regulated microRNAs and variants for differential target RNA cleavage. The Plant cell. 2011; 23(12):4185-4207.
3. Song X, Li P, Zhai J, Zhou M, Ma L, Liu B, Jeong DH, Nakano M, Cao S, Liu C et al: Roles of DCL4 and DCL3b in rice phased small RNA biogenesis. The Plant journal : for cell and molecular biology. 2012; 69(3):462-474.
4. Wu L, Zhou H, Zhang Q, Zhang J, Ni F, Liu C, Qi Y: DNA methylation mediated by a microRNA pathway. Molecular Cell . 2010; 38(3):465-75.
5. Li YF, Zheng Y, Addo-Quaye C, Zhang L, Saini A, Jagadeeswaran G, Axtell MJ, Zhang W, Sunkar R: Transcriptome-wide identification of microRNA targets in rice. The Plant journal : for cell and molecular biology.2010; 62(5):742-759.
6. Zhou M, Gu L,Li P,Song X,Wei L,Chen Z,Cao X.Degradome sequencing reveals endogenous small RNA targets in rice (Oryza sativa L.ssp.indica).FrontBiol.2010;5:67-90
7. Zhao L, Xie L, Zhang Q, Ouyang W, Deng L, Guan P, Ma M, Li Y, Zhang Y, Xiao Q et al: Integrative analysis of reference epigenomes in 20 rice varieties. Nature communications. 2020; 11(1):2658.
